# Supplementary material for: StemBell Therapy Does Not Significantly Affect Atherosclerotic Plaque Characteristics in a Streptozotocin-Induced Diabetes Mellitus Mouse Model
Source: Biology (Basel). 2025 Aug 26;14(9):1130. doi: 10.3390/biology14091130 (PMC12467836; doi:10.3390/biology14091130)
Supplement: Supplementary file 1 [file biology-14-01130-s001.zip]

Archive with 1 entries (1 files):
- biology-3726292-supplementary.pdf
